# Supplementary material for: Functionalization of MWCNTs for Bioelectrocatalysis by Bacterial Two-Domain Laccase from Catenuloplanes japonicus
Source: Nanomaterials (Basel). 2023 Nov 25;13(23):3019. doi: 10.3390/nano13233019 (PMC10707984; doi:10.3390/nano13233019)
Supplement: Supplementary file 1 [file nanomaterials-13-03019-s001.zip]

Archive with 2 entries (2 files):
- Supplementary Figure S1-1--5.pdf
- Supplementary Figure S2-1--11.pdf
